# Supplementary material for: Genomic Sequence of Streptococcus salivarius MDI13 and Latilactobacillus sakei MEI5: Two Promising Probiotic Strains Isolated from European Hakes (Merluccius merluccius, L.)
Source: Vet Sci. 2024 Aug 10;11(8):365. doi: 10.3390/vetsci11080365 (PMC11359882; doi:10.3390/vetsci11080365)
Supplement: Supplementary file 1 [file vetsci-11-00365-s001.zip]

Archive with 1 entries (1 files):
- vetsci-3144572-supplementary.pdf
